# Supplementary material for: Development and validation of the BASE-66 inventory for comprehensive academic stress measurement
Source: PLoS One. 2026 Mar 11;21(3):e0343308. doi: 10.1371/journal.pone.0343308 (PMC12978457; doi:10.1371/journal.pone.0343308)
Supplement: S1 Table — Items (Str) and their descriptions with standardized loadings across the five stressor domains: Academic Workload Stressors, Academic Performance Stressors, Social Interaction Stressors, Socioeconomic Stressors, and Classroom Interaction Stressors. (XLSX) [file pone.0343308.s001.xlsx]

## Sheet: S1_Stressors_ItemRefinement
Item refinement process for the Stressors domain (pilot to final instrument)
Summary				S1 Table. Item generation, pilot testing, and refinement process for the stressors domain of the BASE-63
Total pilot items	44			This table details the item development and refinement process for the stressors domain of the BASE-63 inventory. An initial pool of items was developed and administered in a pilot study. Based on empirical criteria (e.g., factor loadings, cross-loadings, and stability) and theoretical relevance, items were retained, merged, reassigned, or deleted. The refined set of items derived from this pilot…
Retained	31
Merged	3
Deleted	8
Reassigned	2
Item ID	Item	MR1	MR2	MR3	Primary |loading|	Cross-loading ≥0.30	Pilot factor	Decision	Merged into	Rationale (from pilot)	Final item #	Mapped to SISCO-II item
44	Spending a lot of time on academic activities in front of a screen (computer, smartphone)	-0.0656509	0.352448	0.359692	0.359692	Yes	F0	Deleted		delete
24	Lack of feedback from instructors about performance	0.341277	0.078413	0.35466	0.35466	Yes	F0	Deleted		delete
21	Problems with the type and way instructors use resources in class	0.319023	0.222337	0.327788	0.327788	Yes	F0	Deleted		delete
35	Exposing myself in front of others in class (presentations, questions, and/or answering the instructor, etc.)	0.0221936	0.0318671	0.656372	0.656372	No	F1	Deleted		delete
11	Lack of communication about course activities and assessment dates	0.369909	-0.0380041	0.4556	0.4556	Yes	F1	Deleted		delete
22	Instructors’ poor attitude toward students’ problems	0.535741	-0.117978	0.350199	0.535741	Yes	F2	Deleted		delete
23	Lack of information about assessment rules and dates	0.468882	0.0439292	0.346566	0.468882	Yes	F2	Deleted		delete
29	Difficulty or inability to adequately use resources and spaces at home	0.464171	0.365572	-0.0144675	0.464171	Yes	F2	Deleted		delete
42	Lack of adequate physical spaces to study	0.397651	0.366371	0.0289264	0.397651	Yes	F0	Retained		theoric relevance	33
43	Experiencing physical and/or mental health problems	0.150855	0.2725	0.332945	0.332945	No	F0	Retained		predict reaction	19
31	Balancing domestic and/or work responsibilities with my academic activities	0.204463	0.292816	0.274654	0.292816	No	F0	Retained		predict reaction	25
5	Not understanding the topics covered in class	-0.0580911	-0.0513899	0.773774	0.773774	No	F1	Retained		high FL on F1	5	1
6	Participating in class (answering questions, presentations, etc.)	-0.128176	0.0153769	0.693944	0.693944	No	F1	Retained		high FL on F1	6	1
14	Not being satisfied and/or not meeting my expectations regarding my academic performance	-0.00827787	0.136919	0.662414	0.662414	No	F1	Retained		high FL on F1	14
3	Teachers’ assessments (exams, essays, research projects, etc.)	0.0315283	-0.117878	0.651715	0.651715	No	F1	Retained		high FL on F1	3	1
7	Limited time to do the work	0.0443261	0.0477066	0.632114	0.632114	No	F1	Retained		high FL on F1	7	1
15	Possibility of failing one or more courses	0.0258934	-0.0910901	0.591477	0.591477	No	F1	Retained		high FL on F1	15
1	Overload of academic tasks and assignments	0.0698265	0.0518554	0.566888	0.566888	No	F1	Retained		high FL on F1	1	1
4	The type of work instructors ask for (e.g., readings, worksheets, essays, concept maps, etc.)	0.09231	0.0854206	0.55571	0.55571	No	F1	Retained		high FL on F1	4	1
9	The program’s existing evaluation regulations	0.0856701	0.164216	0.498297	0.498297	No	F1	Retained		high FL on F1	9
8	Group classmates progress faster on academic tasks and/or assignments	0.0156948	0.104587	0.491692	0.491692	No	F1	Retained		high FL on F1	8	1
2	Instructors’ personality and character	0.292397	0.0109205	0.408943	0.408943	No	F1	Retained		high FL on F1	2	1
10	Problems with management and coordination of the semester’s academic activities	0.270695	-0.00491798	0.404196	0.404196	No	F1	Retained		high FL on F1	10
38	Lack of resources to pay for internet connectivity	0.832195	0.00878801	-0.19626	0.832195	No	F2	Retained		high FL on F2	29
36	Having to work to pay for my studies and/or household expenses	0.758335	-0.0866473	-0.104083	0.758335	No	F2	Retained		high FL on F2	27
37	Lack of resources to replace/upgrade equipment for academic work	0.734603	-0.0686138	0.0171724	0.734603	No	F2	Retained		high FL on F2	28
17	Problems with software and/or devices to connect to classes and do assignments (PC, phone, etc.)	0.684895	-0.0403562	0.114837	0.684895	No	F2	Retained		high FL on F2	17
16	Internet connection problems during academic activities (stability, speed)	0.596952	0.0501243	0.141595	0.596952	No	F2	Retained		high FL on F2	16
32	How the university platform works (Blackboard, Canvas, Teams, Moodle, others)	0.535364	0.114505	0.257229	0.535364	No	F2	Retained		high FL on F2	26
30	Lack of help with health, social, and/or financial problems	0.534539	0.169082	0.143412	0.534539	No	F2	Retained		high FL on F2	24
33	Complexity of the university platform (Blackboard, Canvas, Teams, Moodle, others)	0.502881	0.0985336	0.0877798	0.502881	No	F2	Merged	26	Merged on 26
18	Scheduling difficulties to coordinate activities with classmates	0.478963	0.162405	0.147348	0.478963	No	F2	Merged	18	Merged on 18
34	Stability of the university platform (Blackboard, Canvas, Teams, Moodle, others)	0.476695	0.22508	0.0804738	0.476695	No	F2	Merged	26	Merged on 26
19	Problems working in teams with classmates (irresponsibility, lack of cooperation, lack of communication)	0.43715	0.195336	0.0602141	0.43715	No	F2	Retained		high FL on F2	18
40	Lack of interaction between students and instructors in class	-0.0385399	0.823756	-0.0984428	0.823756	No	F3	Retained		High FL on F3	31
39	Lack of interaction among students in class	0.0519175	0.775408	-0.067694	0.775408	No	F3	Retained		High FL on F3	30
41	Lack of responses to questions and/or activities proposed by the instructor	0.024225	0.712691	0.0181402	0.712691	No	F3	Retained		High FL on F3	32
13	Reduced social interactions with friends and/or classmates	-0.0813788	0.696802	0.128071	0.696802	No	F3	Retained		High FL on F3	13
27	Limited university social life	-0.0953323	0.686491	0.115675	0.686491	No	F3	Retained		High FL on F3	22
12	Low participation in social activities	0.0627452	0.614313	0.0780441	0.614313	No	F3	Retained		High FL on F3	12
28	Missing and/or longing for university life	-0.0166281	0.609004	-0.101768	0.609004	No	F3	Retained		High FL on F3	23
25	Lack of support from my family and friends regarding my academic duties	0.318406	0.465136	-0.0323749	0.465136	Yes	F3	Retained		theoric relevance	11
26	Lack of time to spend with family and/or friends due to academic workload	0.0596661	0.414811	0.263428	0.414811	No	F3	Retained		High FL on F3	21
20	Distractions while I am doing academic activities (pets, family voices, neighbors’ noise, etc.)	0.301571	0.406063	0.230783	0.406063	Yes	F3	Retained		theoric relevance	20
Legend
Retained
Merged
Deleted
Reassigned
Cross-loading ≥0.30 = Yes

## Sheet: raw_fa_stressors
item	id	MR3	MR1	MR2	factor	difs	mantener	assessment	number final	sisco
Dedicar.mucho.tiempo.a.actividades.académicas.frente.a.una.pantalla..computador...smartphone..	44	0.359692	-0.0656509	0.352448	0	0.00724452	0	delete
Falta.de.retroalimentación.de.los.docentes.sobre.el.rendimiento.	24	0.35466	0.341277	0.078413	0	0.0133832	0	delete
Problemas.en.el.tipo.y.forma.de.uso.de.los.recursos.que.usan.los.profesores.en.clases.	21	0.327788	0.319023	0.222337	0	0.00876425	0	delete
Exponerme.frente.a.otros.en.clases..disertaciones..preguntas.y.o.respuesta.al.profesor..etc...	35	0.656372	0.0221936	0.0318671	1	0.624505	0	delete
Falta.de.comunicación.sobre.las.actividades.de.las.asignaturas.y.fechas.de.evaluaciones.	11	0.4556	0.369909	-0.0380041	1	0.0856919	0	delete
La.mala.actitud.de.los.profesores.frente.a.los.problemas.de.los.alumnos.	22	0.350199	0.535741	-0.117978	2	0.185542	0	delete
Falta.de.información.sobre.las.reglas.y.fechas.de.las.evaluaciones.	23	0.346566	0.468882	0.0439292	2	0.122316	0	delete
Dificultad.o.imposibilidad.para.usar.recursos.y.recintos.de.mi.casa.de.estudio.	29	-0.0144675	0.464171	0.365572	2	0.0985985	0	delete
La.falta.de.espacios.físicos.adecuados.para.poder.estudiar.	42	0.0289264	0.397651	0.366371	0	0.0312803	1	theoric relevance	33
Presentar.problemas.de.salud.física.y.o.mental.	43	0.332945	0.150855	0.2725	0	0.0604457	1	predict reaction	19
Compatibilizar.otras.responsabilidades..domésticas.y.o.laborales..con.mis.actividades.académicas.	31	0.274654	0.204463	0.292816	0	0.0181618	1	predict reaction	25
No.entender.los.temas.que.se.abordan.en.la.clase.	5	0.773774	-0.0580911	-0.0513899	1	0.715683	1	high FL on F1	5	1
Participación.en.clase..responder.a.preguntas..exposiciones..etc...	6	0.693944	-0.128176	0.0153769	1	0.565768	1	high FL on F1	6	1
No.estar.conforme.y.o.no.cumplir.con.mis.expectativas.con.mi.rendimiento.académico.	14	0.662414	-0.00827787	0.136919	1	0.525495	1	high FL on F1	14
Las.evaluaciones.de.los.profesores..exámenes..ensayos..trabajos.de.investigación..etc...	3	0.651715	0.0315283	-0.117878	1	0.533836	1	high FL on F1	3	1
Tiempo.limitado.para.hacer.el.trabajo..	7	0.632114	0.0443261	0.0477066	1	0.584407	1	high FL on F1	7	1
Posibilidad.de.reprobar.una.o.más.asignaturas.	15	0.591477	0.0258934	-0.0910901	1	0.500387	1	high FL on F1	15
Sobrecarga.de.tareas.y.trabajos.académicos.	1	0.566888	0.0698265	0.0518554	1	0.497061	1	high FL on F1	1	1
El.tipo.de.trabajo.que.te.piden.los.profesores..consulta.de.mapas..fichas.de.trabajo..ensayos..mapas.conceptuales..etc...	4	0.55571	0.09231	0.0854206	1	0.4634	1	high FL on F1	4	1
El.reglamento.existente.de.evaluación.de.la.carrera.	9	0.498297	0.0856701	0.164216	1	0.334081	1	high FL on F1	9
Los.compañeros.de.grupo.progresan.más.rápido.en.tareas.y.o.trabajos.académicos.	8	0.491692	0.0156948	0.104587	1	0.387105	1	high FL on F1	8	1
La.personalidad.y.carácter.de.los.profesores.	2	0.408943	0.292397	0.0109205	1	0.116546	1	high FL on F1	2	1
Problemas.de.gestión.y.coordinación.de.las.actividades.académicas.del.semestre.	10	0.404196	0.270695	-0.00491798	1	0.133501	1	high FL on F1	10
Falta.de.recursos.para.pagar.la.conectividad.a.internet.	38	-0.19626	0.832195	0.00878801	2	0.635935	1	high FL on F2	29
Tener.que.trabajar.para.costear.mis.estudios.y.o.los.gastos.de.la.casa.	36	-0.104083	0.758335	-0.0866473	2	0.654252	1	high FL on F2	27
Falta.de.recursos.para.renovar.equipos.para.el.trabajo.académico.	37	0.0171724	0.734603	-0.0686138	2	0.665989	1	high FL on F2	28
Problemas.con.los.softwares.y.o.los.dispositivos.para.conectarse.a.clases.y.hacer.trabajos..PC..teléfono.u.otro..	17	0.114837	0.684895	-0.0403562	2	0.570058	1	high FL on F2	17
Problemas.de.conexión.a.Internet.durante.mis.actividades.académicas..estabilidad..velocidad..	16	0.141595	0.596952	0.0501243	2	0.455357	1	high FL on F2	16
El.funcionamiento.de.la.plataforma.de.mi.universidad..Blackboard..Canvas..Teams..Moodle..otros...	32	0.257229	0.535364	0.114505	2	0.278136	1	high FL on F2	26
Falta.de.ayuda.frente.a.problemas.de.salud..sociales.y.o.económicos..	30	0.143412	0.534539	0.169082	2	0.365456	1	high FL on F2	24
La.complejidad.de.la.plataforma.de.mi.universidad..Blackboard..Canvas..Teams..Moodle..otros...	33	0.0877798	0.502881	0.0985336	2	0.404347	1	Merged on 26
Dificultad.de.horario.para.coordinar.actividades.con.mis.compañeros..	18	0.147348	0.478963	0.162405	2	0.316557	1	Merged on 18
La.estabilidad.de.la.plataforma.de.mi.universidad..Blackboard..Canvas..Teams..Moodle..otros...	34	0.0804738	0.476695	0.22508	2	0.251615	1	Merged on 26
Problemas.para.trabajar.en.equipo.con.mis.compañeros..irresponsabilidad..falta.de.cooperación..falta.de.comunicación...	19	0.0602141	0.43715	0.195336	2	0.241814	1	high FL on F2	18
Falta.de.interacción.entre.los.alumnos.y.docentes.en.clase.	40	-0.0984428	-0.0385399	0.823756	3	0.725313	1	High FL on F3	31
Falta.de.interacción.en.clases.entre.los.alumnos.	39	-0.067694	0.0519175	0.775408	3	0.707714	1	High FL on F3	30
Falta.de.respuesta.a.las.preguntas.y.o.actividades.propuestas.por.el.docente.	41	0.0181402	0.024225	0.712691	3	0.688466	1	High FL on F3	32
Reducidas.interacciones.sociales.con.amigos.y.o.compañeros.	13	0.128071	-0.0813788	0.696802	3	0.568732	1	High FL on F3	13
.Poca.vida.social.universitaria.	27	0.115675	-0.0953323	0.686491	3	0.570816	1	High FL on F3	22
Baja.participación.en.actividades.sociales.	12	0.0780441	0.0627452	0.614313	3	0.536269	1	High FL on F3	12
Extrañar.o.anhelar.la.vida.universitaria.	28	-0.101768	-0.0166281	0.609004	3	0.507236	1	High FL on F3	23
Falta.de.apoyo.de.mi.entorno.familiar.y.amigos.con.mis.quehaceres.académicos.	25	-0.0323749	0.318406	0.465136	3	0.14673	1	theoric relevance	11
Falta.de.tiempo.para.compartir.con.familia.y.o.amigos.por.la.carga.académica..	26	0.263428	0.0596661	0.414811	3	0.151383	1	High FL on F3	21
Distractores.mientras.estoy.en.actividades.académicas..mascotas..voces.de.familiares..ruidos.de.vecinos..etc...	20	0.230783	0.301571	0.406063	3	0.104491	1	theoric relevance	20
