# Supplementary material for: Development and validation of the BASE-66 inventory for comprehensive academic stress measurement
Source: PLoS One. 2026 Mar 11;21(3):e0343308. doi: 10.1371/journal.pone.0343308 (PMC12978457; doi:10.1371/journal.pone.0343308)
Supplement: S2 Table — Items (Rea) and their descriptions with standardized loadings for the general factor and three specific factors: Emotional-Cognitive Reactions, Physical Exhaustion Reactions, and Social Conflict Reactions. (XLSX) [file pone.0343308.s002.xlsx]

## Sheet: raw_fa_reactions
item	id	MR1	MR2	factor	difs	sisco	mantener	number final	assessment
Problemas.de.digestión..dolor.abdominal.o.diarrea.	4	0.258856	0.399141	0	0.140285	fis	1	4	theoric (sisco)
Dolores.de.cabeza.o.migrañas.	3	0.364265	0.328116	0	0.0361493	fis	1	3	theoric (sisco)
Aislamiento.de.los.demás.	32	0.34194	0.350231	0	0.00829141	cs	1	32	theoric (sisco)
Rascarse..morderse.las.uñas..frotarse..etc..	5	0.272975	0.332441	0	0.059466	fis	1	5	theoric (sisco)
Reacciones.cutáneas..sarpullido..descamación..etc...	8	0.214006	0.282916	0	0.06891	fis	1	8	theoric (sisco)
Sentimientos.de.depresión.y.tristeza..decaído..	28	0.864837	-0.0369773	1	0.827859	cs	1	28	high FL on F1
Sentimientos.de.incapacidad.y.o.inutilidad.respecto.a.los.estudios.	16	0.859366	-0.0584396	1	0.800926		1	16	high FL on F1
Desgano.para.realizar.tus.labores.de.estudiante.	33	0.809826	-0.0758263	1	0.734	cs	1	33	high FL on F1
Sentimiento.de.culpa.por.no.cumplir.con.mis.actividades.académicas.de.acuerdo.a.mis.expectativas.	14	0.804028	-0.137001	1	0.667027		1	14	high FL on F1
Fatiga.crónica..cansancio.permanente..	2	0.801921	0.00903189	1	0.792889	fis	1	2	high FL on F1
Agotamiento.físico.y.mental.	12	0.794586	0.00560135	1	0.788985		1	12	high FL on F1
Ansiedad..angustia.o.desesperación.	10	0.789167	0.0679224	1	0.721244	fis	1	10	high FL on F1
Inquietud..incapacidad.de.relajarse.y.estar.tranquilo..	9	0.706163	0.0776901	1	0.628473	fis	1	9	high FL on F1
Problemas.de.atención..concentración.y.o.memoria.	15	0.673605	0.0923323	1	0.581273		1	15	high FL on F1
Somnolencia.o.mayor.necesidad.de.dormir..	6	0.567445	0.0314051	1	0.53604	fis	1	6	high FL on F1
Cambios.bruscos.de.humor.	30	0.529016	0.312454	1	0.216563	cs	1		high FL on F1
Trastornos.del.sueño..insomnio.o.pesadillas..	1	0.491691	0.203242	1	0.288449	fis	1	1	high FL on F1
Sentimiento.de.agresividad.o.aumento.de.irritabilidad.	29	0.461301	0.397717	1	0.0635836	cs	1	29	high FL on F1
Aumento.o.reducción.del.consumo.de.alimentos.	11	0.442521	0.276187	1	0.166335	fis	1	11	high FL on F1
Dolores.musculares.y.o.contracturas.	7	0.402454	0.229984	1	0.17247	fis	1	7	high FL on F1
Tinnitus..pitido.recurrente.o.permanente.en.el.oído..	24	-0.122075	0.779648	2	0.657573		1	24	high FL on F2
Sequedad.bucal.	25	-0.113873	0.745023	2	0.631151		1	25	high FL on F2
Sudoración.	19	-0.0656734	0.730432	2	0.664759		1	19	high FL on F2
Temblores.	20	0.146279	0.685269	2	0.53899		1	20	high FL on F2
Calor.en.las.orejas.	22	-0.109214	0.678317	2	0.569104		1	22	high FL on F2
Vértigo..	23	0.0197214	0.649863	2	0.630142		1	23	high FL on F2
Aumento.o.disminución.del.deseo.sexual.	26	-0.0362046	0.581475	2	0.545271		1	26	high FL on F2
Conflictos.o.tendencia.a.polemizar.o.discutir.	31	0.253359	0.565421	2	0.312062	cs	1	31	high FL on F2
Tendinitis.	21	0.0772377	0.515056	2	0.437818		1	21	high FL on F2
Movimientos.corporales.involuntarios..tics..movimiento.involuntario.de.piernas..palpitación.en.los.ojos.o.caras..	18	0.275366	0.508356	2	0.232991		1	18	high FL on F2
Alteraciones.en.la.respiración..sensación.de.falta.de.aire..ahogo...	27	0.396404	0.494943	2	0.0985394		1	27	high FL on F2
Caída.de.pelo.y.o.cabello.	13	0.258227	0.470797	2	0.21257		1	13	high FL on F2
Problemas.oculares..cansancio.ocular..visión.borrosa..sequedad..palpitaciones..irritación..	17	0.209456	0.430122	2	0.220666		1	17	high FL on F2

## Sheet: S2_Reactions_ItemRefinement
Item refinement process for the Reactions domain (pilot to final instrument)
Summary
Total pilot items	33		S2 Table. Item generation, pilot testing, and refinement process for the reactions domain of the BASE-63
Retained	33		This table describes the item development and refinement process for the reactions domain of the BASE-63 inventory. An initial pool of reaction items was developed and administered in a pilot study. Pilot data were used exclusively for item refinement purposes, applying predefined empirical criteria (e.g., factor loadings, cross-loadings, and item stability), together with theoretical considerati…
Merged	0
Deleted	0
Reassigned	0
Item ID	Item (English)	MR1	MR2	Primary |loading|	Cross-loading ≥0.30	Pilot factor	Decision	Merged into	Rationale (from pilot)	Final item #	Mapped to SISCO-II item
4	Digestive problems (abdominal pain or diarrhea).	0.258856	0.399141	0.399141	No	F0	Retained		theoric (sisco)	4	fis
3	Headaches or migraines.	0.364265	0.328116	0.364265	Yes	F0	Retained		theoric (sisco)	3	fis
32	Social isolation from others.	0.34194	0.350231	0.350231	Yes	F0	Retained		theoric (sisco)	32	cs
5	Restlessness behaviors (scratching, nail-biting, rubbing, etc.).	0.272975	0.332441	0.332441	No	F0	Retained		theoric (sisco)	5	fis
8	Skin reactions (rashes, peeling, etc.).	0.214006	0.282916	0.282916	No	F0	Retained		theoric (sisco)	8	fis
28	Feelings of depression and sadness (feeling down).	0.864837	-0.0369773	0.864837	No	F1	Retained		high FL on F1	28	cs
16	Feelings of incapacity and/or worthlessness regarding studies.	0.859366	-0.0584396	0.859366	No	F1	Retained		high FL on F1	16
33	Lack of desire to carry out my student duties	0.809826	-0.0758263	0.809826	No	F1	Retained		high FL on F1	33	cs
14	Feelings of guilt for not meeting academic activities according to my expectations.	0.804028	-0.137001	0.804028	No	F1	Retained		high FL on F1	14
2	Chronic fatigue (persistent tiredness).	0.801921	0.00903189	0.801921	No	F1	Retained		high FL on F1	2	fis
12	Physical and mental exhaustion.	0.794586	0.00560135	0.794586	No	F1	Retained		high FL on F1	12
10	Anxiety, distress, or despair.	0.789167	0.0679224	0.789167	No	F1	Retained		high FL on F1	10	fis
9	Restlessness and inability to relax and feel calm.	0.706163	0.0776901	0.706163	No	F1	Retained		high FL on F1	9	fis
15	Problems with attention, concentration, and/or memory.	0.673605	0.0923323	0.673605	No	F1	Retained		high FL on F1	15
6	Sleepiness or increased need to sleep.	0.567445	0.0314051	0.567445	No	F1	Retained		high FL on F1	6	fis
30	Abrupt mood changes	0.529016	0.312454	0.529016	Yes	F1	Retained		high FL on F1		cs
1	Sleep disturbances (insomnia or nightmares).	0.491691	0.203242	0.491691	No	F1	Retained		high FL on F1	1	fis
29	Feelings of aggressiveness or increased irritability.	0.461301	0.397717	0.461301	Yes	F1	Retained		high FL on F1	29	cs
11	Increase or decrease in food intake.	0.442521	0.276187	0.442521	No	F1	Retained		high FL on F1	11	fis
7	Muscle pain and/or contractures.	0.402454	0.229984	0.402454	No	F1	Retained		high FL on F1	7	fis
24	Tinnitus (recurrent or persistent ringing in the ear).	-0.122075	0.779648	0.779648	No	F2	Retained		high FL on F2	24
25	Dry mouth.	-0.113873	0.745023	0.745023	No	F2	Retained		high FL on F2	25
19	Sweating.	-0.0656734	0.730432	0.730432	No	F2	Retained		high FL on F2	19
20	Tremors.	0.146279	0.685269	0.685269	No	F2	Retained		high FL on F2	20
22	Warmth in the ears.	-0.109214	0.678317	0.678317	No	F2	Retained		high FL on F2	22
23	Vertigo.	0.0197214	0.649863	0.649863	No	F2	Retained		high FL on F2	23
26	Increase or decrease in sexual desire.	-0.0362046	0.581475	0.581475	No	F2	Retained		high FL on F2	26
31	Conflicts or a tendency to argue or engage in disputes.	0.253359	0.565421	0.565421	No	F2	Retained		high FL on F2	31	cs
21	Tendinitis.	0.0772377	0.515056	0.515056	No	F2	Retained		high FL on F2	21
18	Involuntary body movements (tics; involuntary leg movements; eyelid or facial twitching).	0.275366	0.508356	0.508356	No	F2	Retained		high FL on F2	18
27	Breathing alterations (shortness of breath, feeling of suffocation).	0.396404	0.494943	0.494943	Yes	F2	Retained		high FL on F2	27
13	Hair loss.	0.258227	0.470797	0.470797	No	F2	Retained		high FL on F2	13
17	Eye problems (eye strain, blurred vision, dryness, twitching, irritation).	0.209456	0.430122	0.430122	No	F2	Retained		high FL on F2	17
Legend
Retained
Merged
Deleted
Reassigned
Cross-loading ≥0.30 = Yes
