# Supplementary material for: Development and validation of the BASE-66 inventory for comprehensive academic stress measurement
Source: PLoS One. 2026 Mar 11;21(3):e0343308. doi: 10.1371/journal.pone.0343308 (PMC12978457; doi:10.1371/journal.pone.0343308)
Supplement: S3 Table — Items (Cop) and their descriptions with standardized loadings across two coping domains: Restorative coping, and Distraction and reappraisal coping. (XLSX) [file pone.0343308.s003.xlsx]

## Sheet: raw_fa_coping
	id	MR1	MR2	MR3	MR5	MR6	MR7	MR4	factor	difs	mantener	sisco	final number
Trabajar.con.mayor.esfuerzo.	16	0.0492426	0.035641	0.110472	0.180951	0.0145931	0.153211	0.277367	0	0.0964158	0
Evitar.o.postergar.tareas.académicas..realizando.otras.cosas.	19	0.117563	0.0700077	0.18518	0.0620217	0.0329182	0.204722	-0.109694	0	0.0195426	1		6
Búsqueda.de.apoyo.profesional..	7	0.138266	0.161357	0.00148777	-0.0705604	0.191381	0.0697144	0.204661	0	0.0132798	1		10
Ser.empático.y.compasivo.con.uno.mismo..tratar.de.perdonarse.	14	0.757611	0.0197103	0.077208	-0.0792905	-0.0425186	0.0660745	-0.0285033	1	0.678321	1		9
Elogios.y.premios..a.sí.mismo.	2	0.617495	-0.0403917	0.101023	0.00923283	0.0231021	0.0660179	0.0126161	1	0.516472	1	1	15
Practicar.un.pasatiempo..act..Física..leer..ver.series..redes.sociales..etc...	5	0.504375	-0.0616775	0.318151	0.0562107	-0.128054	0.0997417	-0.0924658	1	0.186224	1	1	12
Acompañarse.de.un.ser.querido..familia..mascotas..amigos..etc..	6	0.49739	-0.116392	-0.160287	0.319993	0.193594	0.098812	-0.165387	1	0.177398	1	1	11
Intenté.sacar.algo.positivo.o.beneficioso.de.la.situación.estresante.	4	0.476669	0.123738	0.0714987	0.149313	-0.210275	0.0274767	0.233351	1	0.243318	1	1	13
Ventilación.y.confidencias..verbalización.de.la.situación.que.preocupa..	3	0.436453	0.0999976	-0.314424	-0.00763692	0.213312	-0.163216	0.406404	1	0.0300487	1	1	14
Consumo.de.otras.sustancias..alcohol..tabaco..drogas..medicamentos..para.energizarme.	13	-0.0384161	0.99767	-0.0179964	0.00398192	0.00409322	-0.00235181	-0.0343355	2	0.959254	1		3(fundido)
Consumo.de.otras.sustancias..alcohol..tabaco..drogas..medicamentos..para.tranquilizarme.	12	0.0732803	0.765078	0.0496304	0.0211088	0.0349336	0.0369058	-0.0133969	2	0.691798	1		3(fundido)
Consumo.de.comida.y.o.líquidos.saludables.para.tranquilizarme.	10	0.0224927	-0.0485559	0.766431	0.0400065	0.228892	0.0180702	0.024048	3	0.537539	1		2(fundido)
Consumo.de.comida.y.o.líquidos.saludables.para.energizarme.	11	0.100396	0.0760118	0.751258	0.0498505	-0.0150014	-0.00897271	0.118351	3	0.632906	1		2(fundido)
Pedir.ayuda.a.Dios..rezar.y.o.asistir.a.misas.o.cultos.religiosos.	17	-0.0463099	-0.00689665	-0.020712	0.916965	0.0397873	-0.0375981	0.00300978	4	0.870655	1		7(fundido)
Pedir.ayuda.espiritual..	18	0.0275924	0.0759018	0.105614	0.676686	-0.108127	0.0845835	0.0238775	4	0.568559	1		7(fundido)
Consumo.de.comida.y.o.líquidos.chatarra.para.energizarme.	9	0.0227902	0.0318167	0.0292179	-0.0237981	0.801189	-0.0130284	-0.00527626	5	0.769372	1		1 (fundido)
Consumo.de.comida.y.o.líquidos.chatarra.para.tranquilizarme.	8	-0.0993832	0.0961451	0.20216	0.0761328	0.681628	0.0918	-0.00449983	5	0.479469	1		1 (fundido)
Ordenar.mi.espacio.y.mis.recursos.de.trabajo.	20	-0.0125399	0.0503716	-0.0398851	-0.00921175	0.0525195	0.821664	0.131225	6	0.690439	1		5
Buscar.tranquilidad...un.espacio.tranquilo.	21	0.144705	-0.139002	0.096943	0.144734	-0.0595715	0.499715	0.0374	6	0.354981	1		4
Dormir.y.o.descansar.antes.o.después.de.una.tarea.estresante.	15	0.302718	-0.0106732	-0.115412	-0.0943632	-0.0153702	0.393292	-0.180848	0	0.0905737	1		8
Elaboración.de.un.plan.de.ejecución.de.sus.tareas.	1	-0.0512867	-0.0704965	0.0935796	0.0147556	-0.0207169	0.142141	0.853442	7	0.711301	1	1	16

## Sheet: S3_Coping_ItemRefinement
Item refinement process for the Coping domain (pilot to final instrument)
Summary			S3 Table. Item generation, pilot testing, and refinement process for the coping domain of the BASE-63
Total pilot items	21		This table describes the item development and refinement process for the coping domain of the BASE-63 inventory. An initial pool of coping items was developed and administered in a pilot study. Pilot data were used exclusively for item refinement purposes, applying predefined empirical criteria (e.g., factor loadings, cross-loadings, and item stability), together with theoretical considerations, …
Retained	12
Merged	8
Deleted	1
Reassigned	0
Item ID	Item (English)	MR1	MR2	MR3	MR4	MR5	MR6	MR7	Primary |loading|	Cross-loading ≥0.30	Pilot factor	Decision	Merged into	Rationale (from pilot)	Final item #	Mapped to SISCO-II item
16	Work harder.	0.0492426	0.035641	0.110472	0.277367	0.180951	0.0145931	0.153211	0.277367	No	F0	Deleted
19	Avoid or postpone academic tasks by doing other things.	0.117563	0.0700077	0.18518	-0.109694	0.0620217	0.0329182	0.204722	0.204722	No	F0	Retained
7	Seek professional support.	0.138266	0.161357	0.00148777	0.204661	-0.0705604	0.191381	0.0697144	0.204661	No	F0	Retained
14	Be empathetic and compassionate toward myself; try to forgive myself.	0.757611	0.0197103	0.077208	-0.0285033	-0.0792905	-0.0425186	0.0660745	0.757611	No	F1	Retained
2	Praise and reward myself.	0.617495	-0.0403917	0.101023	0.0126161	0.00923283	0.0231021	0.0660179	0.617495	No	F1	Retained				1
5	Engage in a pastime (physical activity, reading, watching series, social media, etc.).	0.504375	-0.0616775	0.318151	-0.0924658	0.0562107	-0.128054	0.0997417	0.504375	Yes	F1	Retained				1
6	Spend time with a loved one (family, pets, friends, etc.).	0.49739	-0.116392	-0.160287	-0.165387	0.319993	0.193594	0.098812	0.49739	Yes	F1	Retained				1
4	Try to find something positive or beneficial in the stressful situation.	0.476669	0.123738	0.0714987	0.233351	0.149313	-0.210275	0.0274767	0.476669	No	F1	Retained				1
3	Talk it out and confide in someone (verbalize the situation that concerns me).	0.436453	0.0999976	-0.314424	0.406404	-0.00763692	0.213312	-0.163216	0.436453	Yes	F1	Retained				1
13	Use other substances (alcohol, tobacco, drugs, medication) to energize myself.	-0.0384161	0.99767	-0.0179964	-0.0343355	0.00398192	0.00409322	-0.00235181	0.99767	No	F2	Merged	3
12	Use other substances (alcohol, tobacco, drugs, medication) to calm myself.	0.0732803	0.765078	0.0496304	-0.0133969	0.0211088	0.0349336	0.0369058	0.765078	No	F2	Merged	3
10	Consume healthy foods and/or drinks to calm myself.	0.0224927	-0.0485559	0.766431	0.024048	0.0400065	0.228892	0.0180702	0.766431	No	F3	Merged	2
11	Consume healthy foods and/or drinks to energize myself.	0.100396	0.0760118	0.751258	0.118351	0.0498505	-0.0150014	-0.00897271	0.751258	No	F3	Merged	2
17	Ask God for help (pray and/or attend Mass or religious services).	-0.0463099	-0.00689665	-0.020712	0.00300978	0.916965	0.0397873	-0.0375981	0.916965	No	F4	Merged	7
18	Seek spiritual help.	0.0275924	0.0759018	0.105614	0.0238775	0.676686	-0.108127	0.0845835	0.676686	No	F4	Merged	7
9	Consume junk food and/or drinks to energize myself.	0.0227902	0.0318167	0.0292179	-0.00527626	-0.0237981	0.801189	-0.0130284	0.801189	No	F5	Merged	1
8	Consume junk food and/or drinks to calm myself.	-0.0993832	0.0961451	0.20216	-0.00449983	0.0761328	0.681628	0.0918	0.681628	No	F5	Merged	1
20	Organize my workspace and work resources.	-0.0125399	0.0503716	-0.0398851	0.131225	-0.00921175	0.0525195	0.821664	0.821664	No	F6	Retained
21	Seek calm by finding a quiet space.	0.144705	-0.139002	0.096943	0.0374	0.144734	-0.0595715	0.499715	0.499715	No	F6	Retained
15	Sleep and/or rest before or after a stressful task.	0.302718	-0.0106732	-0.115412	-0.180848	-0.0943632	-0.0153702	0.393292	0.393292	Yes	F0	Retained
1	Develop an action plan to carry out my tasks.	-0.0512867	-0.0704965	0.0935796	0.853442	0.0147556	-0.0207169	0.142141	0.853442	No	F7	Retained				1
Legend
Retained
Merged
Deleted
Reassigned
Cross-loading ≥0.30 = Yes
